# Supplementary material for: Genome-Wide Analysis of the Five Phosphate Transporter Families in Camelina sativa and Their Expressions in Response to Low-P
Source: Int J Mol Sci. 2020 Nov 7;21(21):8365. doi: 10.3390/ijms21218365 (PMC7664626; doi:10.3390/ijms21218365)
Supplement: Supplementary file 1 [file ijms-21-08365-s001.zip]

Archive with 2 entries (2 files):
- Supplementary Materials.docx
- Supplementary Table S2.xlsx
