# Supplementary material for: Genome-Wide Analysis of the Five Phosphate Transporter Families in Camelina sativa and Their Expressions in Response to Low-P
Source: Int J Mol Sci. 2020 Nov 7;21(21):8365. doi: 10.3390/ijms21218365 (PMC7664626; doi:10.3390/ijms21218365)
Supplement: Supplementary file 1 [file ijms-21-08365-s001.zip › Supplementary Table S2.xlsx]

## Sheet: Table S2
Table S2. The frequency of 231 cis-regulatory elements in the 2-kb promoter region of CsPHT genes, scanned in New PLACE database.
Site Names	Annotation	CsPHT1;1	CsPHT1;2	CsPHT1;3	CsPHT1;4	CsPHT1;5	CsPHT1;6	CsPHT1;8	CsPHT1;9	CsPHT1;10	CsPHT1;11	CsPHT1;12	CsPHT1;13	CsPHT1;14	CsPHT1;15	CsPHT1;17	CsPHT1;18	CsPHT1;19	CsPHT1;20	CsPHT1;21	CsPHT1;22	CsPHT1;23	CsPHT1;24	CsPHT1;25	CsPHT1;26	CsPHT1;27	CsPHT1;28	CsPHT1;29	CsPHT1;30	CsPHT1;31	CsPHT1;32	CsPHT1;33	CsPHT2;1	CsPHT2;2	CsPHT3;1	CsPHT3;2	CsPHT3;3	CsPHT3;5	CsPHT3;6	CsPHT3;7	CsPHT3;8	CsPHT3;9	CsPHT4;1	CsPHT4;2	CsPHT4;3	CsPHT4;4	CsPHT4;5	CsPHT4;6	CsPHT4;7
P1BS	P response	2	2	6	2	6	4	4	2	2	2	0	2	2	4	2	2	0	0	2	4	2	2	4	4	4	2	4	4	4	4	6	0	2	2	2	2	0	0	0	0	0	2	2	2	0	0	0	2
ELRECOREPCRP1	W-BOX	1	1	0	0	0	1	2	0	1	0	1	1	1	0	4	4	6	0	3	1	0	2	0	0	0	0	0	0	2	2	1	2	2	3	3	2	0	0	1	1	1	1	1	0	0	0	0	2
WBOXATNPR1	W-BOX	3	3	7	3	6	1	6	1	3	5	5	3	4	3	5	6	8	4	5	4	2	2	4	5	4	4	4	3	8	8	6	8	7	7	7	6	11	11	6	6	7	6	4	1	4	3	4	6
WBOXHVISO1	W-BOX	3	3	5	4	4	3	7	1	1	2	3	2	5	4	1	3	4	5	3	1	4	1	3	3	4	5	4	3	6	6	5	5	3	3	3	2	4	4	4	5	4	2	2	1	7	6	5	1
WRKY71OS	W-BOX	8	13	14	10	9	8	15	4	9	10	12	9	9	9	11	15	15	21	14	7	9	5	13	12	13	20	18	16	14	17	12	13	15	16	17	15	20	19	13	12	12	13	11	16	15	14	14	13
WBOXNTERF3	W-BOX	6	8	8	6	5	4	9	1	2	3	7	3	7	9	6	8	12	10	6	3	4	3	6	4	5	9	8	7	10	12	8	7	7	8	10	7	7	7	7	8	6	5	3	2	9	6	6	7
WBBOXPCWRKY1	W-BOX	0	0	2	0	2	0	2	0	1	0	1	1	0	1	1	1	0	0	3	1	0	0	1	1	1	1	1	1	2	2	2	1	1	1	0	0	1	1	0	0	0	0	1	0	0	0	0	3
MYCATERD1	PHO-like	1	0	0	0	1	1	0	0	0	0	0	1	0	1	1	1	2	1	0	0	1	2	0	0	0	1	1	1	1	1	2	1	0	2	0	2	2	2	0	0	0	1	1	2	6	6	6	1
ABRELATERD1	PHO-like	1	1	2	1	1	4	4	2	1	1	3	1	1	2	0	0	2	3	0	0	0	0	3	3	3	3	4	3	1	1	2	1	1	1	0	0	0	0	6	5	5	3	4	1	7	8	8	0
T/GBOXATPIN2	PHO-like	1	0	0	1	0	3	2	1	1	1	3	1	1	1	0	0	2	1	0	0	0	0	1	1	1	1	1	1	1	1	1	0	1	0	0	0	0	0	1	0	0	0	2	0	0	1	2	0
TATABOX2	TATA-BOX-like	1	1	1	2	1	6	5	5	4	6	3	5	5	0	1	1	0	0	2	0	0	1	0	0	0	1	1	1	0	3	0	2	2	0	0	0	1	2	0	0	0	0	2	0	2	2	2	0
CATATGGMSAUR	helix-loop-helix	2	2	2	0	0	0	2	0	0	0	2	2	2	2	2	4	4	2	2	2	4	0	0	0	0	0	0	0	2	0	0	0	2	0	0	0	0	0	0	0	2	2	4	2	2	2	2	2
TATABOX3	TATA-BOX	0	0	0	0	1	1	0	5	7	8	3	2	0	0	2	0	0	0	0	1	0	0	1	2	1	0	0	0	0	0	0	1	1	1	2	1	1	1	0	0	2	4	8	4	1	1	0	1
TATABOX4	TATA-BOX	2	4	4	1	4	1	2	0	4	0	3	3	4	0	1	1	2	0	1	2	3	1	1	1	2	0	0	0	0	0	0	2	2	0	0	0	0	1	0	0	0	1	2	0	2	2	2	0
TATABOX5	TATA-BOX	3	3	4	3	5	7	9	9	6	11	12	16	6	1	6	10	17	4	11	11	14	8	11	6	10	3	4	4	3	2	2	4	7	1	2	1	9	13	2	1	1	12	13	10	8	11	14	3
TATABOXOSPAL	TATA-BOX	2	1	1	1	2	1	3	2	4	3	2	3	2	0	0	2	0	2	5	9	0	1	0	0	0	0	0	0	0	0	0	0	3	0	0	0	2	1	0	0	0	1	2	1	1	2	2	0
NODCON2GM	nitrogen fixation	7	9	7	7	6	5	10	12	8	11	6	4	4	3	7	9	4	10	6	9	1	2	11	10	10	9	12	10	10	9	14	14	10	17	18	14	7	7	9	9	11	7	3	5	8	8	6	5
OSE2ROOTNODULE	nitrogen fixation	7	9	7	7	6	5	10	12	8	11	6	4	4	3	7	9	4	10	6	9	1	2	11	10	10	9	12	10	10	9	14	14	10	17	18	14	7	7	9	9	11	7	3	5	8	8	6	5
NODCON1GM	nitrogen fixation	3	5	5	4	5	1	0	3	3	1	3	0	4	2	3	2	3	5	5	6	3	3	0	1	1	6	6	5	3	2	3	7	4	1	2	1	2	3	3	2	2	2	3	2	3	3	4	5
OSE1ROOTNODULE	nitrogen fixation	3	5	5	4	5	1	0	3	3	1	3	0	4	2	3	2	3	5	5	6	3	3	0	1	1	6	6	5	3	2	3	7	4	1	2	1	2	3	3	2	2	2	3	2	3	3	4	5
AMMORESIIUDCRNIA1	nitrate reductase	0	0	0	0	0	0	0	0	0	0	0	0	0	0	0	0	0	0	0	0	1	0	0	0	0	0	0	0	0	0	0	0	1	0	0	0	0	0	0	0	0	0	0	0	0	0	0	0
EMHVCHORD	nitrogen response	0	0	1	0	1	0	0	0	0	0	0	0	0	0	0	0	0	0	0	0	0	0	1	2	0	0	0	0	0	0	0	0	0	0	0	0	0	0	0	0	0	0	0	0	0	0	0	1
TATCCAOSAMY	sugar/hormone	0	1	4	3	4	2	3	1	2	2	1	6	1	0	0	1	0	2	0	2	0	2	0	0	0	2	2	2	2	1	2	0	2	1	2	0	1	1	1	1	1	1	1	1	0	1	1	2
PYRIMIDINEBOXOSRAMY1A	sugar	0	1	1	1	2	3	3	2	1	0	0	0	1	0	5	5	8	1	5	1	0	1	4	4	4	3	4	2	1	1	0	4	4	1	1	1	0	0	0	0	0	1	2	0	4	4	4	1
SREATMSD	sugar	0	0	1	1	1	1	3	0	2	1	0	4	1	0	0	0	0	0	0	0	0	0	0	0	0	0	0	0	0	0	0	0	2	0	0	0	1	2	1	0	1	2	5	2	1	1	1	0
TATCCAYMOTIFOSRAMY3D	sugar	0	0	2	2	1	1	1	1	1	2	1	1	1	0	0	1	0	2	0	0	0	0	0	0	0	1	1	1	1	1	1	0	1	1	2	0	0	0	1	1	1	1	0	1	0	1	1	2
ACGTABOX	sugar	0	0	0	0	0	2	10	8	6	4	2	2	4	0	0	2	0	0	0	0	0	2	0	0	0	0	0	0	0	0	0	0	0	0	0	0	0	0	0	0	0	2	0	0	0	0	0	0
SURE1STPAT21	sugar	0	1	1	0	0	0	0	0	0	0	1	1	1	0	0	1	0	0	0	0	0	0	0	0	0	0	0	0	0	0	1	0	1	0	0	0	0	0	0	0	0	0	0	0	0	0	0	0
SURE2STPAT21	sugar	0	0	0	0	0	0	0	0	1	2	0	0	0	0	0	1	0	0	0	0	0	0	0	0	0	0	0	0	0	0	0	0	0	0	0	0	1	1	0	0	0	0	0	0	0	0	0	0
CBFHV	abiotic stress/drought	9	0	2	2	1	3	5	2	4	2	0	0	1	3	2	2	6	4	0	1	0	16	1	1	1	4	3	4	3	1	3	4	2	3	2	2	1	1	3	2	2	1	0	9	1	3	2	0
GT1GMSCAM4	abiotic stress/salt-pathogen	3	7	5	5	5	6	4	4	7	2	8	8	3	1	7	8	9	3	18	5	5	11	5	5	6	3	4	3	13	10	9	5	11	3	3	3	4	6	6	6	8	7	8	7	7	4	5	8
CCAATBOX1	abiotic stress/heatshock	3	2	5	5	4	4	1	3	5	3	7	3	6	6	7	3	4	7	5	8	5	6	1	1	2	4	5	5	2	3	1	4	2	7	2	8	2	2	8	5	4	7	17	7	4	5	6	5
LTRECOREATCOR15	abiotic stress/cold	6	2	1	2	0	1	0	0	0	0	0	0	1	2	2	2	5	1	0	0	1	7	2	2	2	2	2	2	2	1	2	2	2	2	2	1	3	2	2	0	1	2	1	15	1	3	2	0
CRTDREHVCBF2	abiotic/temp	4	0	0	0	0	2	2	2	4	2	0	0	0	0	0	0	0	2	0	0	0	0	0	0	0	0	0	0	0	0	0	4	2	0	0	0	0	0	0	2	0	0	0	0	0	0	0	0
LTREATLTI78	abiotic stress/low T	0	0	0	0	0	0	0	0	0	0	0	0	0	1	0	0	0	0	0	0	0	4	1	1	1	0	0	0	0	0	0	0	0	1	0	0	1	1	0	0	0	0	0	1	0	0	0	0
CARGATCONSENSUS	abiotic stress/low T	0	0	0	0	0	0	0	0	0	0	0	0	0	0	0	0	0	2	0	0	0	0	0	0	0	0	0	0	2	4	2	0	0	4	4	4	0	0	0	0	0	0	4	0	0	0	0	0
DRE1COREZMRAB17	abiotic stress/drought response	0	0	0	0	0	0	0	0	0	0	0	0	0	0	0	0	0	0	1	1	0	0	0	0	0	0	0	0	0	0	0	0	0	0	0	0	0	0	1	1	1	0	0	0	0	0	0	1
ACGTATERD1	dehydration	8	6	8	4	8	16	22	12	10	6	10	8	14	4	8	12	18	16	0	4	2	4	10	10	10	8	6	6	8	6	8	4	2	4	6	2	6	10	10	10	10	12	8	4	16	22	16	0
MYCCONSENSUSAT	dehydration	10	8	12	8	6	16	16	4	6	6	18	6	10	12	10	10	8	8	12	14	28	8	8	6	4	32	38	30	14	18	14	10	18	18	12	18	20	18	18	20	16	10	12	8	18	22	24	6
MYBCORE	dehydration	10	9	2	7	4	8	10	4	7	2	5	4	9	2	3	2	0	4	4	8	1	6	7	4	6	11	11	9	2	3	2	1	8	8	4	6	9	6	11	9	9	6	4	6	2	4	5	5
MYB2CONSENSUSAT	dehydration	3	2	1	4	2	2	5	1	3	0	2	0	3	2	0	0	0	0	2	4	0	3	3	1	2	6	7	4	0	0	0	1	5	3	1	3	6	4	2	2	2	5	2	3	2	2	2	3
MYB1AT	dehydration	8	3	1	3	2	4	3	3	3	2	5	5	3	3	2	0	2	7	6	8	4	8	4	4	4	4	5	5	3	3	4	3	3	4	1	0	5	4	8	7	7	6	3	4	3	3	3	5
MYCATRD22	dehydration	1	0	0	0	1	1	0	0	0	0	0	1	0	1	1	1	2	1	0	0	1	2	0	0	0	1	1	1	1	1	2	1	0	2	0	2	2	2	0	0	0	1	1	2	6	6	6	1
MYB2AT	dehydration	0	0	1	0	2	0	2	1	1	0	1	0	2	0	0	0	0	0	2	1	0	1	0	0	0	0	1	0	0	0	0	1	0	1	0	1	2	0	0	0	0	2	0	0	0	0	0	2
BIHD1OS	defense	1	3	4	2	4	2	3	2	7	6	3	6	2	0	4	5	2	6	7	2	4	1	5	7	6	10	10	9	2	3	1	5	6	6	5	6	7	5	5	2	4	5	6	5	4	5	5	5
SEBFCONSSTPR10A	defense	3	5	2	2	1	1	1	1	3	2	1	1	1	0	1	0	0	5	2	3	0	2	0	0	0	3	4	4	3	2	3	1	1	2	4	2	1	1	1	0	0	3	0	1	0	0	1	0
WBOXNTCHN48	defense	1	4	0	0	0	1	4	0	0	1	1	0	1	2	0	0	0	1	0	0	1	0	1	0	0	2	3	2	1	2	1	0	2	2	2	2	1	1	0	1	1	0	0	1	1	2	1	1
MYB1LEPR	defense	2	0	0	2	0	0	1	0	1	1	0	0	1	0	0	0	0	0	1	0	1	0	0	0	0	2	1	2	0	0	0	0	0	0	1	1	1	1	0	0	0	0	1	0	0	0	1	0
DOFCOREZM	energy	23	38	33	37	38	17	30	31	27	20	25	22	31	24	31	36	27	29	43	26	18	24	44	48	41	39	41	34	37	34	37	36	35	32	35	32	25	24	30	32	34	32	29	18	45	34	35	36
CACTFTPPCA1	energy	27	31	32	22	33	29	22	22	21	26	30	22	26	25	22	25	25	21	30	22	42	26	25	28	23	26	25	28	36	34	35	21	23	25	33	29	28	26	19	20	23	38	20	22	36	36	36	18
GATABOX	light	19	15	23	17	22	18	22	15	17	14	18	28	19	20	12	12	7	18	23	15	21	14	10	9	8	14	14	14	16	16	16	11	17	11	11	10	10	8	7	8	8	20	30	20	9	12	12	11
GT1CONSENSUS	light	11	17	13	16	20	17	16	18	19	19	24	22	14	12	24	27	15	12	38	23	24	25	20	17	20	9	11	11	19	17	15	15	26	9	4	9	12	20	24	18	26	15	31	33	16	13	16	21
REALPHALGLHCB21	light	9	3	0	2	1	1	1	2	3	1	2	2	6	2	0	0	0	4	6	6	3	8	5	4	5	3	4	5	4	4	4	3	1	4	1	1	5	4	7	7	6	5	2	5	1	1	1	3
IBOXCORE	light	6	3	6	5	7	5	8	4	4	5	3	9	7	5	4	4	0	3	9	4	6	6	3	3	2	3	3	5	5	6	4	6	3	4	7	5	5	5	7	6	7	6	14	6	3	4	2	2
INRNTPSADB	light	4	3	3	5	3	2	5	2	4	1	3	1	5	4	9	6	8	0	4	5	5	3	5	4	6	5	3	5	6	6	4	5	6	2	5	1	1	1	7	7	6	3	3	5	6	9	5	7
SORLIP1AT	light	4	2	3	1	1	1	2	1	1	1	2	2	1	1	0	0	2	1	0	1	1	5	1	2	2	0	1	1	1	0	1	1	1	4	2	4	1	1	1	3	3	7	2	3	0	2	0	1
PRECONSCRHSP70A	light/plastid reponse element	3	5	0	4	0	3	1	0	0	1	0	2	3	1	0	0	0	2	2	1	0	2	2	2	1	3	2	5	2	2	2	3	0	4	1	2	2	2	6	4	5	2	0	7	1	2	0	1
TBOXATGAPB	light	3	3	1	1	1	0	1	1	0	0	1	2	4	0	1	2	2	0	2	1	1	2	1	3	1	2	3	2	4	2	2	1	1	2	4	3	0	0	3	2	2	1	1	0	2	2	2	2
REBETALGLHCB21	light/phytochrome regulation	2	2	1	0	0	1	0	0	0	0	0	3	0	0	1	1	0	0	1	0	0	1	0	0	0	1	1	1	1	1	1	0	3	1	0	0	0	1	0	0	0	2	2	3	0	0	1	0
IBOX	light	1	0	2	1	2	2	2	0	0	0	1	1	1	1	0	0	0	1	2	0	1	1	0	0	0	0	0	0	1	1	1	0	1	1	4	2	3	0	3	3	2	2	0	2	1	1	1	0
-10PEHVPSBD	light	0	1	2	0	2	2	2	2	0	0	3	1	1	1	5	2	2	0	2	4	3	1	7	6	6	1	2	3	2	2	5	1	2	1	1	0	1	0	1	0	2	2	2	2	2	1	3	1
CIACADIANLELHC	light	1	0	3	2	2	3	1	0	1	0	0	2	2	1	2	0	4	2	1	1	3	1	2	2	2	0	0	1	3	2	3	1	0	0	0	0	2	1	3	1	2	1	2	0	1	1	1	1
SORLREP3AT	light	2	1	2	0	2	1	2	0	0	1	0	0	0	0	0	1	2	0	1	1	1	1	0	0	0	0	0	0	0	0	0	0	0	0	0	0	0	1	0	0	0	0	0	0	0	0	0	0
HBOXCONSENSUSPVCHS	light	0	0	0	0	0	0	0	0	0	0	0	0	0	0	0	0	0	0	0	0	0	0	0	0	0	0	0	0	0	0	0	0	0	0	0	0	0	0	0	0	0	0	0	0	0	0	0	0
HDZIP2ATATHB2	light	0	0	0	0	0	0	0	0	0	1	2	1	0	0	0	0	0	0	1	0	0	0	0	0	1	0	0	0	0	0	0	0	0	0	0	0	0	0	0	0	0	0	0	0	0	1	0	1
IBOXCORENT	light	0	0	1	1	1	0	0	0	0	0	0	0	1	1	0	0	0	1	2	0	0	0	0	0	0	0	0	0	1	1	1	0	1	1	4	2	2	0	3	2	2	2	0	1	0	0	0	0
LRENPCABE	light	0	0	0	0	0	0	0	0	0	0	0	0	0	0	0	0	0	0	0	0	0	0	1	1	1	0	0	0	0	0	0	0	0	0	0	0	0	0	0	0	0	0	0	0	0	0	0	0
SORLIP5AT	light	0	0	0	0	0	0	0	0	0	0	0	0	1	1	2	1	1	0	0	0	0	0	0	0	0	0	0	0	0	0	0	1	1	0	0	0	0	1	1	1	1	0	0	0	0	0	0	0
SORLIP2AT	light	0	1	0	1	0	0	3	0	0	0	0	0	0	0	0	0	0	1	0	3	0	0	0	0	0	0	0	0	0	1	0	2	2	3	1	3	0	0	0	1	1	2	1	1	0	1	1	1
BOXCPSAS1	light	0	0	1	0	1	0	1	0	0	0	0	0	0	1	0	0	0	0	0	0	0	0	0	0	0	0	0	0	0	0	0	0	0	0	0	0	0	0	0	0	0	0	1	0	0	0	0	0
ACGTABREMOTIFA2OSEM	hormone	0	0	0	0	0	0	0	0	0	0	0	0	0	0	0	0	0	0	0	0	0	0	1	1	1	0	0	0	0	0	0	0	0	0	0	0	0	0	0	0	0	1	0	0	1	2	1	0
ARR1AT	hormone	16	6	20	22	26	25	26	39	30	28	19	29	32	26	17	17	17	14	29	20	21	20	20	21	23	23	21	22	31	33	33	36	21	18	14	17	29	26	32	31	33	25	29	42	20	22	23	26
RAV1AAT	hormone	11	18	5	4	7	6	7	4	6	2	5	4	4	7	6	5	4	8	7	12	6	14	6	6	6	10	11	12	6	5	7	8	8	4	9	7	6	7	4	6	4	2	1	3	2	2	3	3
MYBST1	hormone/ehtylene	2	3	7	5	5	4	5	1	4	2	2	11	3	3	1	3	0	4	1	3	1	3	0	0	0	4	4	3	4	4	4	1	10	3	2	1	2	2	1	1	1	6	8	8	2	3	4	3
GAREAT	hormone	5	3	1	0	1	1	5	1	1	0	3	1	3	1	0	1	0	1	2	2	2	1	1	1	2	1	1	1	1	1	0	3	1	1	0	1	3	2	2	2	2	1	7	2	1	0	1	1
SURECOREATSULTR11	hormone	4	6	6	7	4	5	6	3	4	4	0	1	3	3	3	1	0	2	1	3	0	1	2	0	1	4	5	5	7	4	6	4	4	7	9	6	4	6	6	5	6	4	1	2	1	3	3	1
ARFAT	hormone	3	4	2	3	1	1	3	1	1	2	0	0	0	0	1	0	0	1	0	2	0	1	0	0	0	3	4	3	4	2	2	1	1	3	5	3	1	1	0	1	0	1	0	0	1	1	1	0
MYBGAHV	hromone	3	1	1	0	1	0	2	0	1	0	1	1	3	1	0	1	0	1	1	2	2	0	1	1	2	0	0	0	1	1	0	0	1	0	0	0	2	2	2	2	2	1	6	0	1	0	1	1
ASF1MOTIFCAMV	hromone	1	2	2	2	0	2	3	1	0	1	2	0	0	0	1	2	1	5	1	2	1	1	2	1	2	1	0	0	2	2	3	1	2	2	2	2	6	7	1	2	2	3	2	9	2	3	3	1
LECPLEACS2	hormone	2	1	0	0	1	2	0	0	0	0	3	5	0	0	1	0	0	0	3	3	2	1	0	0	0	0	0	0	0	0	0	1	1	0	0	0	2	2	0	0	0	2	3	1	1	1	0	0
CPBCSPOR	hormone	1	1	1	0	1	2	2	2	2	3	3	4	0	2	4	4	4	0	1	0	2	1	2	0	1	1	0	0	1	0	2	2	2	0	0	0	1	0	2	2	1	3	2	1	3	3	2	0
DPBFCOREDCDC3	hormone	1	0	0	0	1	1	0	1	2	1	1	0	0	2	1	2	2	1	1	1	10	3	1	3	2	3	4	3	0	3	3	6	2	3	4	4	3	3	0	1	1	0	1	2	8	11	5	1
NTBBF1ARROLB	hormone	1	2	3	2	4	0	3	0	0	1	2	0	1	2	2	1	2	0	0	2	0	0	2	4	2	0	0	1	2	0	0	1	2	0	1	0	1	0	2	2	1	1	2	0	3	3	3	3
PYRIMIDINEBOXHVEPB1	hormone	0	1	1	0	1	1	1	0	1	0	2	0	0	0	0	0	0	0	0	0	1	1	2	1	1	0	1	1	0	0	0	0	0	0	0	0	0	0	1	0	1	1	1	1	1	1	1	0
TATCCACHVAL21	hormone	0	0	2	1	1	1	1	1	1	1	0	1	0	0	0	0	0	1	0	0	0	0	0	0	0	0	0	0	0	0	0	0	0	1	2	0	0	0	0	0	0	0	0	1	0	1	1	1
ABREATCONSENSUS	ABA responsive	0	0	0	0	0	0	0	0	0	0	0	0	0	0	0	0	0	0	0	0	0	0	0	0	0	0	0	0	0	0	0	0	0	0	0	0	0	0	0	0	0	1	0	0	0	1	0	0
GARE2OSREP1	hormone	1	0	0	0	0	0	1	0	0	0	0	0	1	0	0	1	2	0	0	0	0	1	0	0	0	0	0	0	0	0	0	0	0	0	0	0	0	0	0	0	0	0	0	0	0	0	0	0
AUXREPSIAA4	Auxin hormone	0	0	0	0	0	0	0	0	0	0	0	0	0	0	0	0	0	0	0	0	0	1	0	0	0	0	0	0	0	0	0	0	0	0	0	0	0	0	0	0	0	0	0	0	0	0	0	0
EMBP1TAEM	ABA hormone	0	0	0	0	0	0	0	0	0	0	0	0	0	0	0	0	0	0	0	0	0	0	0	0	0	0	0	0	0	0	0	0	0	0	0	0	0	0	0	0	0	1	0	0	0	0	0	0
GGTCCCATGMSAUR	Auxin hormone	0	0	0	0	0	0	0	0	0	0	0	0	0	0	0	0	0	0	0	0	0	1	0	0	0	0	0	0	0	0	0	0	0	0	0	0	0	0	0	0	0	0	0	0	0	0	0	0
ATHB6COREAT	hormone	0	1	0	0	0	0	0	0	0	0	0	1	0	0	0	1	0	0	2	0	0	0	0	0	0	0	0	0	0	0	0	0	0	0	0	0	0	0	0	0	0	0	0	0	1	0	1	0
GADOWNAT	hormone	0	0	0	0	0	0	0	0	0	0	0	0	0	0	0	0	0	0	0	0	0	0	0	0	0	0	0	0	0	0	0	0	0	0	0	0	0	0	0	0	0	0	0	0	1	1	1	0
PROXBBNNAPA	hormone	0	0	0	0	0	0	0	0	0	0	0	0	0	0	0	0	0	0	0	0	0	0	0	0	0	0	0	0	0	0	0	0	0	0	0	0	0	0	0	0	0	0	0	0	0	0	0	0
RAV1BAT	hormone	0	0	0	0	0	1	0	0	1	0	0	0	0	0	0	0	0	0	0	0	0	0	1	0	0	1	2	1	1	1	1	0	0	0	0	0	0	0	1	1	1	0	0	0	0	0	0	0
POLLEN1LELAT52	pollen	17	14	14	11	20	8	10	15	12	13	20	12	12	4	18	18	11	13	14	8	14	20	26	25	29	20	21	17	19	15	17	13	13	10	12	10	16	15	11	15	11	11	12	18	15	15	13	12
GTGANTG10	pollen	11	10	12	10	13	16	10	12	11	7	11	6	10	13	6	5	8	11	10	11	9	10	12	11	14	17	15	16	13	13	12	13	9	10	14	14	14	17	20	19	18	12	9	4	27	27	28	8
QELEMENTZMZM13	pollen	0	0	0	1	0	0	1	0	0	1	2	1	0	3	1	1	2	0	0	0	0	1	1	0	0	1	1	0	0	0	0	0	1	2	2	2	3	2	0	0	0	1	0	0	1	0	1	1
CAATBOX1	seed	16	10	15	17	19	26	27	25	20	24	30	20	28	16	25	21	28	15	39	15	22	33	17	17	18	13	14	16	18	15	14	23	15	18	13	19	19	19	19	18	19	33	42	28	22	20	24	28
EBOXBNNAPA	seed specific/storage protein	10	8	12	8	6	16	16	4	6	6	18	6	10	12	10	10	8	8	12	14	28	8	8	6	4	32	38	30	14	18	14	10	18	18	12	18	20	18	18	20	16	10	12	8	18	22	24	6
SEF4MOTIFGM7S	seed/storage protein	10	5	4	6	4	4	0	6	9	12	4	16	3	3	6	7	4	1	8	6	5	5	5	6	7	2	1	3	2	4	4	8	6	2	3	4	7	5	3	2	4	5	11	12	2	6	8	6
-300ELEMENT	seed specific/storage protein	0	0	3	2	4	3	1	3	4	2	2	2	1	0	4	4	5	1	7	0	2	0	5	6	2	2	3	1	3	5	2	2	3	3	3	3	1	2	1	1	2	2	3	2	1	2	0	3
AMYBOX1	seed specific/storage protein	4	1	1	1	2	0	3	1	2	1	2	2	3	1	0	1	0	1	2	2	2	1	1	1	2	0	0	0	1	2	0	0	1	0	0	0	2	2	2	2	2	1	7	1	1	0	1	1
SEF3MOTIFGM	seed/storage protein	0	2	0	0	0	0	1	0	0	1	1	1	1	1	1	1	2	2	0	0	4	1	1	1	1	1	2	3	2	1	2	0	0	0	0	0	0	1	1	2	1	2	2	2	1	1	1	1
SEF1MOTIF	seed/storage protein	2	1	1	0	3	0	0	0	3	2	2	1	1	0	1	1	0	0	3	2	0	1	1	1	1	0	1	0	0	0	0	0	3	0	0	0	0	0	0	0	0	0	1	0	0	1	0	0
AACACOREOSGLUB1	endosperm	2	1	1	0	0	0	0	0	0	0	2	1	0	0	1	2	0	3	0	3	1	3	0	0	1	0	0	0	2	2	1	0	0	0	0	0	1	2	0	0	0	1	2	1	0	0	0	1
CAREOSREP1	seed specific	1	1	1	1	1	1	1	0	0	0	2	0	2	3	3	3	3	1	0	0	0	1	0	0	0	1	0	1	1	1	1	1	0	1	0	1	1	1	0	0	0	0	0	0	0	0	0	1
CANBNNAPA	seed specific/storage protein	1	0	1	0	1	3	2	1	0	0	0	0	2	1	0	1	0	0	0	1	0	1	0	1	0	0	0	0	0	0	0	3	2	1	0	1	1	1	0	1	1	0	0	1	1	1	0	3
RYREPEATBNNAPA	seed specific	0	0	1	1	0	0	1	1	1	1	0	0	1	1	1	1	1	1	0	1	0	5	2	1	1	2	2	1	0	0	0	1	0	1	0	1	0	1	0	1	0	1	0	1	2	2	1	0
AMYBOX2	seed specific/storage protein	0	0	0	1	0	0	0	0	0	1	1	0	1	0	0	1	0	1	0	0	0	0	0	0	0	1	1	1	1	1	1	0	1	0	0	0	0	0	1	1	1	1	0	0	0	0	0	1
RYREPEATGMGY2	seed/storage protein	0	0	0	1	0	0	0	0	0	0	0	0	0	0	0	0	0	0	0	0	0	4	1	0	0	0	0	0	0	0	0	1	0	0	0	0	0	0	0	0	0	0	0	1	1	1	0	0
2SSEEDPROTBANAPA	seed specific/storage protein	1	0	0	0	0	1	0	0	0	0	0	0	0	0	0	0	0	0	0	1	0	1	0	1	0	0	0	0	0	0	0	1	1	0	0	0	0	0	0	0	0	0	0	0	1	1	0	0
ACGTOSGLUB1	seed specific/storage protein	0	0	0	0	0	1	0	0	0	0	0	0	0	0	0	0	0	0	0	0	0	0	0	0	0	0	0	0	0	0	0	0	0	0	0	0	0	0	1	1	1	0	0	0	0	0	0	0
NAPINMOTIFBN	seed specific/storage protein	0	1	3	0	1	0	0	1	0	1	0	0	0	0	2	3	4	0	0	1	0	0	0	0	0	0	0	1	0	0	0	2	1	0	0	0	0	0	0	0	0	1	1	0	1	0	1	0
RYREPEATLEGUMINBOX	seed/storage protein	0	0	1	1	0	0	0	0	0	0	0	0	0	0	0	0	0	0	0	0	0	5	2	1	1	0	0	0	0	0	0	1	0	1	0	1	0	1	0	0	0	0	0	1	2	2	1	0
ROOTMOTIFTAPOX1	root-specific exp	12	9	17	6	22	12	12	18	20	20	32	32	14	6	18	16	17	8	25	24	19	20	14	15	15	3	4	6	6	7	9	14	12	6	8	5	14	8	4	4	5	21	33	20	17	14	16	6
RHERPATEXPA7	root hair	2	1	3	1	1	4	2	1	1	1	3	2	2	2	0	0	2	2	1	0	1	1	2	1	1	4	3	2	1	1	2	0	0	1	4	2	1	2	3	3	2	3	3	2	5	6	6	0
CARGCW8GAT	flower specific	8	6	4	4	2	6	4	2	8	2	10	8	6	0	8	10	14	0	10	8	0	2	2	6	2	0	0	0	6	10	10	4	4	4	0	2	2	0	0	0	2	2	8	8	0	2	2	8
CURECORECR	oxygen response/hypoxia	4	4	8	8	10	16	16	8	10	10	8	8	2	8	6	10	8	8	4	4	44	2	0	4	0	4	6	4	8	4	8	4	8	2	4	2	8	10	6	8	10	12	4	8	6	6	6	10
TAAAGSTKST1	guard cells / K influx	5	11	9	9	9	1	3	3	5	3	7	1	6	6	6	4	5	6	9	6	2	4	5	6	6	5	3	5	7	4	5	6	11	5	2	5	5	5	6	6	4	7	10	2	8	5	5	8
POLASIG1	Poly A signal	5	5	7	4	8	5	10	12	14	12	9	15	6	1	10	7	10	4	3	9	6	7	12	5	10	1	3	3	3	3	3	4	4	6	7	6	3	5	2	3	2	10	17	11	5	9	12	8
POLASIG3	polyadelation	3	3	4	4	4	5	7	10	10	10	12	16	8	1	4	4	10	0	14	4	8	3	7	8	7	1	1	1	3	3	3	1	7	0	0	0	6	8	0	1	0	6	4	7	5	6	9	4
POLASIG2	polyadelation	4	3	4	1	5	1	3	6	4	5	3	3	4	0	1	2	0	0	10	10	3	1	2	2	3	0	0	0	0	0	0	3	1	0	0	1	0	1	0	1	0	2	1	1	2	1	1	3
CTRMCAMV35S	CaMV 35S; enhancer;	4	1	3	5	6	5	13	2	9	8	0	0	0	0	5	2	0	0	0	0	0	0	0	5	10	0	0	0	9	1	1	7	2	0	0	0	0	0	1	4	0	0	1	0	12	6	1	0
BOXIINTPATPB	plastid gene	3	3	4	0	2	1	3	0	0	2	3	1	1	1	2	3	4	0	2	3	2	1	1	0	0	2	1	3	3	1	4	1	5	0	0	0	1	3	1	1	1	2	4	3	3	1	4	2
BOXIINTPATPB	plastid	0	2	2	0	1	1	1	0	2	1	3	0	0	1	0	0	0	2	0	1	14	0	1	0	0	2	2	2	0	1	0	0	0	0	0	0	1	1	0	0	0	2	1	0	1	0	1	0
MARTBOX	Enhance gene expression/SAR motif	0	7	4	1	2	1	1	1	1	1	3	4	0	0	12	3	4	14	6	14	4	7	11	28	14	0	0	0	55	1	45	3	2	1	3	1	2	8	2	1	3	23	14	6	0	2	5	1
MARARS	SAR motif	0	0	0	0	0	0	0	0	0	0	0	2	1	0	1	0	0	0	0	0	0	0	0	0	0	0	0	0	0	0	1	0	0	1	0	0	0	0	0	0	0	0	1	1	2	1	0	1
MARABOX1	SAR motif	1	1	0	0	0	0	1	0	0	1	0	0	0	0	0	0	0	0	0	0	0	0	0	1	1	0	0	0	0	0	0	0	0	0	0	0	0	0	0	0	0	1	0	0	1	1	2	0
ANAERO1CONSENSUS	Fermentation	2	3	1	0	1	0	0	0	0	3	2	0	4	0	5	4	2	0	4	1	2	4	0	2	0	2	2	2	2	2	2	5	3	2	3	4	0	2	1	2	1	4	3	4	4	2	1	4
PREATPRODH	proline dehydrogenase	1	1	0	1	1	2	3	1	1	1	2	0	1	1	0	0	0	3	1	0	2	1	0	0	0	0	1	3	1	0	0	1	1	0	0	0	0	1	2	2	2	1	0	1	0	0	0	1
EECCRCAH1	misc	2	0	2	8	7	0	1	5	3	2	2	1	3	6	5	6	6	6	2	4	2	0	4	4	4	3	2	1	1	1	1	3	2	0	0	1	3	2	2	3	2	1	1	11	1	5	3	3
MYBCOREATCYCB1	low CO2	1	2	0	5	0	1	1	0	2	0	0	2	0	1	4	3	0	1	0	1	0	2	3	2	2	2	4	4	1	1	1	1	6	5	5	5	4	4	2	3	3	3	2	3	4	5	3	1
CGACGOSAMY3	#N/A	7	0	1	0	0	1	2	0	0	0	0	0	0	1	2	2	2	0	1	2	0	3	3	3	3	2	2	2	1	0	2	3	0	2	1	1	2	1	1	5	3	1	0	10	1	2	3	0
UP2ATMSD	#N/A	1	2	0	0	0	0	0	1	0	0	0	0	0	1	0	0	0	1	0	1	2	1	1	1	1	0	0	0	1	1	1	1	0	1	2	1	0	0	1	1	1	0	0	0	0	0	0	8
ACGTTBOX	?	0	0	4	2	4	0	0	0	0	0	2	0	0	0	0	0	0	2	0	2	0	0	2	2	2	0	0	0	4	2	4	0	0	2	4	2	2	2	0	0	0	4	0	0	2	2	2	0
CGCGBOXAT	Ca responsive	2	0	2	0	0	2	4	0	0	4	2	0	2	0	0	0	0	0	0	0	0	8	0	2	0	0	0	0	2	0	2	0	0	1	1	1	0	0	0	0	2	0	0	0	0	0	0	0
BS1EGCCR	vascular expression; cinnamoyl-CoA reductase	0	0	1	2	0	0	0	0	0	0	0	0	0	3	0	0	0	0	0	0	0	0	1	1	1	0	0	0	0	0	0	0	0	0	0	0	1	1	0	0	0	0	0	0	0	0	0	0
TGTCACACMCUCUMISIN	fruit specific expression	0	0	0	0	0	1	0	0	1	1	0	0	1	0	0	0	0	0	0	0	0	0	0	0	0	1	0	0	0	0	0	0	0	1	0	1	0	0	0	0	0	0	0	0	0	0	0	0
MYBPLANT	lignin biosyntehsis	0	1	0	1	0	0	1	1	0	0	0	0	1	0	0	0	0	1	2	1	5	2	1	1	1	1	1	1	2	1	2	3	0	0	0	0	1	1	1	2	1	2	0	0	1	1	0	0
ANAERO4CONSENSUS	Fermentation	0	0	0	0	1	0	1	0	0	0	0	0	0	0	0	0	0	0	0	0	0	0	0	1	1	0	0	0	0	0	1	0	0	0	0	0	0	0	0	0	0	0	0	0	0	0	0	0
INTRONLOWER	misc	2	2	0	1	0	0	1	0	0	0	0	0	2	1	0	0	0	0	0	1	0	1	0	0	0	2	2	2	1	1	1	0	0	0	0	0	0	0	0	0	0	0	0	0	0	0	0	0
ABRERATCAL	Ca responsive	0	0	0	0	0	0	1	0	0	0	1	0	1	1	0	0	0	1	0	0	0	1	1	3	1	3	3	3	0	0	0	0	1	0	0	0	0	0	1	1	1	1	0	0	1	1	1	0
PALBOXAPC	pal	0	1	0	0	0	0	1	0	0	0	0	0	0	2	0	0	0	3	0	0	0	1	0	0	0	0	0	0	0	0	0	0	1	0	0	0	0	0	0	0	0	0	0	0	0	0	0	0
GT1MOTIFPSRBCS	#N/A	1	1	0	0	0	0	1	0	0	0	0	0	1	1	0	0	0	0	1	1	1	0	0	0	0	0	0	0	0	0	0	0	0	0	0	0	0	0	0	0	0	0	0	0	0	0	0	0
SV40COREENHAN	plastidE	0	1	1	1	1	1	0	0	0	0	0	0	0	0	0	0	0	2	0	0	0	0	1	1	1	1	2	0	0	1	1	1	1	0	0	0	0	0	1	1	0	1	0	0	3	2	2	1
MYB26PS	Biological metabolism	0	1	0	0	0	0	0	1	0	0	0	0	0	0	0	0	0	0	0	0	0	0	0	0	0	0	0	0	0	0	0	0	0	0	0	0	1	1	0	0	0	0	0	0	0	0	0	0
-300CORE	#N/A	0	1	2	0	2	0	0	0	0	0	0	0	0	0	0	0	0	2	1	0	0	0	1	2	0	1	1	1	1	0	1	0	0	0	0	0	0	0	0	1	1	0	0	0	0	0	0	1
CMSRE1IBSPOA	#N/A	0	1	0	0	0	0	0	0	0	0	0	0	0	2	0	0	0	2	0	0	0	0	0	0	0	0	0	0	0	0	0	0	1	0	0	0	0	0	0	0	0	0	0	0	0	0	0	0
ERELEE4	#N/A	1	1	1	0	1	2	0	0	0	0	2	2	1	0	1	2	0	0	0	0	1	0	1	1	1	0	0	1	0	0	0	0	0	1	1	1	1	2	1	2	1	0	0	3	1	0	0	1
GT1CORE	#N/A	0	1	0	0	0	4	0	1	2	1	3	2	2	0	0	1	0	1	0	1	1	0	1	1	1	0	0	0	1	1	1	0	0	3	1	3	1	0	2	2	2	1	1	1	1	3	1	2
CCA1ATLHCB1	#N/A	1	0	0	1	1	0	0	1	0	2	0	0	0	0	0	0	0	0	1	0	1	1	1	1	2	0	0	0	1	1	1	1	1	1	2	1	1	2	0	0	0	0	1	1	0	0	0	1
XYLAT	#N/A	0	1	0	0	0	0	0	1	1	0	0	0	0	0	0	0	0	0	0	1	0	0	0	0	0	0	0	0	0	0	2	0	0	0	0	0	0	0	1	1	1	1	1	0	0	0	0	0
GAGA8HVBKN3	#N/A	0	0	0	0	2	0	8	0	4	3	0	0	0	0	1	0	0	0	0	0	0	0	0	0	2	0	0	0	5	0	0	1	0	0	0	0	0	0	0	0	0	0	0	0	9	2	0	0
GAGAGMGSA1	#N/A	0	0	0	0	1	0	7	0	3	2	0	0	0	0	0	0	0	0	0	0	0	0	0	0	1	0	0	0	4	0	0	0	0	0	0	0	0	0	0	0	0	0	0	0	8	1	0	0
MYBPZM	misc	1	0	0	0	0	0	4	1	0	0	0	0	1	1	0	1	0	1	0	0	2	0	0	0	0	0	0	1	2	2	2	4	3	1	2	2	0	0	2	5	2	0	1	1	0	0	0	1
SITEIIATCYTC	#N/A	0	0	1	0	0	0	4	0	0	0	0	0	0	1	0	0	0	0	0	3	0	0	0	0	0	0	0	0	0	0	0	2	4	4	3	4	1	2	1	2	2	2	2	3	2	3	3	3
BOXLCOREDCPAL	pal	0	0	0	0	0	1	2	0	0	1	0	0	1	1	0	1	0	2	0	1	1	0	0	0	0	0	0	1	3	2	3	2	0	1	0	1	0	0	1	3	2	0	0	0	0	0	0	1
EVENINGAT	misc	1	0	0	0	0	0	1	0	0	0	0	2	0	0	0	0	0	0	0	0	0	0	0	0	0	0	0	0	0	0	0	0	0	0	0	0	0	0	0	0	0	1	0	0	0	0	0	0
ABREOSRAB21	#N/A	1	0	0	0	1	1	1	0	0	0	0	0	0	0	0	0	0	0	0	0	0	0	0	0	0	0	0	0	0	0	0	0	0	0	1	0	0	0	0	0	0	1	0	0	0	0	0	0
BP5OSWX	#N/A	0	0	0	1	0	2	1	0	0	0	0	0	0	1	0	0	0	1	0	0	0	0	0	0	0	1	1	1	0	0	0	0	0	0	0	0	0	0	0	0	0	0	2	0	0	0	0	0
CEREGLUBOX2PSLEGA	#N/A	0	0	1	0	1	0	1	0	0	1	0	0	0	0	1	0	2	0	0	0	0	0	0	0	1	1	1	1	1	1	0	0	1	0	0	0	1	1	0	0	0	0	0	0	0	0	0	0
GARE1OSREP1	#N/A	1	0	0	1	1	0	1	1	1	1	1	1	0	0	0	0	0	0	1	0	0	1	0	0	0	0	0	0	0	1	0	0	0	0	0	0	0	0	0	0	0	0	1	1	0	0	0	0
LTRE1HVBLT49	#N/A	0	0	0	0	2	0	1	0	0	0	2	1	1	0	2	2	2	0	0	1	1	0	0	0	2	1	1	1	0	0	0	0	2	1	0	0	1	1	0	0	0	0	0	1	0	1	0	0
SP8BFIBSP8AIB	#N/A	0	0	0	0	0	0	1	0	0	0	0	0	0	0	0	0	0	0	0	0	0	0	0	0	0	0	0	0	0	0	0	0	0	0	0	0	0	0	0	0	0	0	0	0	0	0	0	0
UP1ATMSD	#N/A	0	0	0	0	0	0	1	0	0	0	0	0	0	0	0	0	0	0	0	1	0	0	0	0	0	0	0	0	0	0	0	1	1	1	0	1	0	0	0	0	0	1	1	1	0	1	1	1
ANAERO3CONSENSUS	Fermentation	0	0	0	0	0	0	0	0	0	0	0	0	1	0	1	0	2	1	0	0	0	0	0	0	0	1	1	1	0	0	0	1	1	2	0	1	0	0	0	0	0	0	0	0	1	1	1	0
ANAERO5CONSENSUS	Fermentation	0	0	0	0	0	0	0	0	0	0	0	0	0	0	0	0	0	0	0	1	0	0	0	0	0	0	0	0	0	0	0	0	0	0	0	0	0	0	0	0	0	0	0	0	0	0	0	0
ANAERO2CONSENSUS	misc	0	0	0	2	0	0	0	0	0	0	0	0	0	2	0	1	0	2	0	0	1	0	0	0	0	0	0	0	0	0	0	0	1	4	2	4	2	4	5	3	3	0	0	0	0	0	0	1
E2F1OSPCNA	misc	1	0	0	0	0	0	0	0	0	0	0	0	0	0	0	0	0	0	0	0	0	1	0	0	0	0	0	0	0	0	0	0	0	0	0	0	0	0	0	0	0	0	0	0	0	0	0	0
PROLAMINBOXOSGLUB1	misc	0	0	1	0	1	0	0	2	0	0	1	0	1	0	0	0	0	1	0	0	0	0	0	1	1	0	0	0	0	0	0	0	0	1	0	1	0	0	0	0	0	0	1	0	0	0	0	0
SP8BFIBSP8BIB	misc	0	0	0	0	1	2	0	1	0	0	1	0	2	0	2	0	0	0	0	0	0	1	1	1	1	0	1	0	0	0	0	0	0	0	0	0	1	2	2	0	1	0	0	1	2	2	2	1
DRECRTCOREAT	none	3	0	1	1	0	1	0	0	0	0	0	0	1	1	1	1	4	1	0	0	0	7	1	1	1	2	2	2	1	0	1	0	0	2	2	1	1	1	2	0	1	1	0	8	1	3	2	0
AGMOTIFNTMYB2	pal	0	0	0	0	0	0	0	0	0	0	0	0	0	0	0	0	0	0	0	0	0	0	0	0	0	1	1	1	0	0	0	0	0	0	0	0	0	0	0	0	0	0	0	0	0	0	0	0
AGCBOXNPGLB	Phosphorylation	0	0	0	1	0	0	0	0	0	0	0	0	0	0	0	0	0	0	0	0	0	0	0	0	0	0	0	0	0	0	0	0	0	0	0	0	0	0	2	0	0	1	1	1	0	0	0	0
RBCSCONSENSUS	plastidE	0	0	1	2	1	1	0	1	0	0	1	3	2	0	0	0	0	0	1	0	0	0	0	0	0	0	0	0	2	2	1	0	1	0	0	0	1	0	0	1	1	0	1	1	0	0	0	0
S1FSORPL21	plastidE	0	0	0	0	0	0	0	0	1	0	0	0	0	0	0	0	0	0	0	0	0	0	1	0	0	0	0	0	0	0	0	0	0	0	0	0	0	0	0	0	0	1	0	0	0	0	0	0
S2FSORPL21	plastidE	0	0	0	0	0	0	0	0	0	0	0	0	0	0	0	0	0	0	0	0	0	0	0	0	0	0	0	0	0	0	0	0	0	0	0	0	0	0	0	0	0	0	0	0	0	0	0	0
5659BOXLELAT5659	#N/A	0	0	0	0	0	0	0	0	0	0	0	0	0	1	0	0	0	0	0	0	0	0	0	0	0	0	0	0	0	0	0	0	0	0	0	0	0	0	0	0	0	0	0	0	0	0	0	0
ACGTCBOX	#N/A	0	0	0	0	0	0	0	0	0	0	0	0	0	0	2	2	2	0	0	0	0	0	2	2	2	0	0	0	0	0	0	0	0	0	2	0	0	0	0	0	0	0	0	0	0	0	0	0
ACIIIPVPAL2	#N/A	0	0	0	0	0	0	0	1	0	0	0	0	0	0	0	0	0	0	0	0	0	0	0	0	0	0	0	0	0	0	0	0	0	0	0	0	1	1	0	0	0	0	0	0	0	0	0	0
AGATCONSENSUS	#N/A	0	0	0	0	0	0	0	0	0	0	0	0	0	0	0	0	0	0	0	0	0	0	0	0	0	0	0	0	0	0	0	0	1	0	0	0	0	0	0	0	0	0	0	0	0	0	0	0
ATHB1ATCONSENSUS	#N/A	0	0	0	0	0	0	0	0	0	0	4	2	0	0	0	0	0	0	0	0	0	0	0	0	0	0	0	0	0	0	0	0	0	0	0	0	0	0	0	0	0	0	0	0	0	0	0	0
ATHB5ATCORE	#N/A	0	0	0	0	0	0	0	0	0	0	4	2	0	0	0	0	0	0	0	0	0	0	0	0	0	0	0	0	0	0	0	0	0	0	0	0	0	0	0	0	0	0	0	2	0	0	0	0
CARGNCAT	embryo/flower	0	0	0	0	0	0	0	0	0	0	2	0	0	0	0	0	0	0	0	0	0	0	0	0	0	0	0	0	0	0	0	0	0	0	0	0	0	0	0	0	0	0	0	0	0	0	0	0
BOXIIPCCHS	#N/A	0	0	0	0	0	0	0	0	0	0	0	0	0	0	0	0	0	0	0	0	0	0	1	1	1	0	0	0	0	0	0	0	0	0	0	0	0	0	0	0	0	1	0	0	0	1	0	0
CAATBOX2	#N/A	0	0	0	0	0	0	0	0	0	0	0	0	0	0	0	0	0	0	0	0	0	0	0	0	0	0	0	0	0	0	0	0	0	1	0	1	0	0	0	0	0	0	0	0	0	0	0	0
CACGTGMOTIF	#N/A	0	0	0	0	0	0	0	0	0	0	0	0	0	0	0	0	0	0	0	0	0	0	0	0	0	2	2	2	0	0	0	0	0	0	0	0	0	0	2	2	2	2	0	0	2	2	2	0
CELLCYCLESC	#N/A	0	0	0	1	0	0	0	0	0	0	0	0	0	0	0	0	0	0	1	0	1	1	0	1	1	0	0	0	0	0	0	0	0	0	0	0	0	0	0	0	0	0	0	1	0	0	0	0
DRE2COREZMRAB17	#N/A	2	0	0	1	0	1	0	0	0	0	0	0	0	1	1	1	2	0	0	0	0	7	1	1	1	2	2	2	0	0	0	0	0	1	0	0	1	1	0	0	0	0	0	7	1	3	2	0
E2FANTRNR	#N/A	1	0	0	0	0	0	0	0	0	0	0	0	0	0	0	0	0	0	0	0	0	1	0	0	0	0	0	0	0	0	0	0	0	0	0	0	0	0	0	0	0	0	0	0	0	0	0	0
E2FCONSENSUS	#N/A	1	0	1	1	1	1	0	0	0	0	2	1	1	2	0	0	2	1	2	0	0	5	0	0	0	1	0	0	0	0	0	2	2	1	0	1	1	0	2	1	1	0	0	1	0	0	1	0
GCCCORE	#N/A	0	0	0	2	0	0	0	0	0	0	0	0	0	0	0	0	0	0	1	0	0	1	0	0	0	0	0	0	0	0	0	0	0	1	1	1	1	1	4	2	2	1	1	1	0	0	0	0
GCN4OSGLUB1	#N/A	0	0	0	0	0	0	0	0	0	0	0	0	0	0	0	0	0	0	0	0	0	1	0	1	1	0	0	0	0	0	0	1	0	1	2	1	0	0	0	0	0	1	1	1	1	1	1	0
GT2OSPHYA	#N/A	0	0	0	0	0	0	0	0	0	0	0	0	0	0	0	0	0	0	0	1	0	0	0	0	0	0	0	0	0	0	0	0	0	0	0	0	0	0	0	0	0	0	0	0	0	0	0	0
HEXAMERATH4	#N/A	0	0	0	0	0	1	0	0	0	0	0	0	0	0	0	0	0	0	0	1	0	1	0	0	0	2	2	2	0	0	0	0	0	2	0	1	1	1	1	4	2	0	0	9	1	2	3	0
HEXAT	#N/A	0	0	0	0	0	0	0	0	0	0	0	0	0	0	0	0	0	1	0	0	0	0	1	1	1	0	0	0	0	0	0	0	0	0	0	0	0	0	0	0	0	0	0	0	1	0	1	0
HEXMOTIFTAH3H4	#N/A	0	0	1	0	0	0	0	1	0	0	0	0	0	0	1	1	1	1	0	0	0	0	1	1	1	0	0	0	0	0	1	1	0	0	0	0	1	3	1	1	1	2	1	1	2	2	2	0
INTRONUPPER	#N/A	0	0	0	0	0	0	0	0	0	0	0	0	0	0	0	0	0	0	0	0	0	1	0	0	0	0	0	0	0	0	0	0	0	0	0	0	0	0	0	0	0	0	0	0	0	0	0	0
IRO2OS	#N/A	0	0	0	0	0	0	0	0	0	0	0	0	0	0	0	0	0	0	0	0	0	0	0	0	0	1	1	1	0	0	0	0	0	0	0	0	0	0	1	1	1	1	0	0	0	0	0	0
L1BOXATPDF1	#N/A	0	0	0	0	0	0	0	0	0	0	0	0	0	0	0	0	0	1	0	3	0	0	0	0	0	0	0	0	0	0	0	0	1	0	0	0	0	0	0	0	0	2	0	1	0	0	0	1
LEAFYATAG	#N/A	0	0	0	2	0	0	0	0	0	0	1	0	0	0	0	0	0	0	1	0	1	1	0	0	0	1	1	1	0	0	0	1	0	0	0	0	0	0	0	0	0	0	0	0	0	0	0	1
MRNA3ENDTAH3	#N/A	0	0	0	0	1	0	0	0	0	0	0	0	0	0	0	0	0	0	0	0	0	0	0	0	0	0	0	0	0	0	0	0	0	0	0	0	0	0	0	0	0	0	0	0	0	0	0	0
MYBATRD22	#N/A	0	0	0	1	0	0	0	0	0	0	0	0	0	0	0	0	0	0	0	0	0	1	2	1	2	0	0	0	0	0	0	1	0	0	0	0	1	1	0	0	0	0	0	0	1	1	1	0
NRRBNEXTA	#N/A	0	0	0	0	0	0	0	0	0	0	0	0	1	1	0	0	0	0	1	0	0	0	0	0	0	0	0	0	0	0	0	0	0	0	0	0	0	0	0	0	0	0	0	1	0	0	0	0
O2F2BE2S1	#N/A	0	0	0	0	0	0	0	0	0	0	0	0	0	0	0	0	0	0	0	0	0	0	0	0	0	0	0	0	0	0	0	0	0	0	0	0	0	0	0	0	0	1	0	0	0	0	0	0
PALBOXPPC	#N/A	0	0	0	0	0	0	0	0	0	0	0	0	0	0	0	0	0	0	0	1	0	0	0	0	0	0	0	0	0	0	0	0	0	0	0	0	0	0	0	0	0	0	0	0	0	0	0	0
POLLEN2LELAT52	#N/A	0	0	0	0	0	0	0	0	0	0	0	0	0	0	0	0	0	0	0	0	0	0	1	0	1	0	0	0	0	0	0	0	0	0	0	0	0	0	0	0	0	0	0	0	0	0	0	0
QARBNEXTA	#N/A	0	0	0	0	0	0	0	0	0	0	0	0	0	1	0	0	0	0	0	0	0	0	1	1	1	0	0	0	0	0	0	0	0	0	0	0	0	0	0	0	0	0	0	0	0	0	0	0
RGATAOS	#N/A	0	0	0	0	0	0	0	0	0	0	0	0	0	0	0	0	0	0	0	0	0	0	0	0	0	0	0	0	1	0	1	0	0	0	0	0	0	0	0	0	0	0	0	0	0	0	0	0
TCA1MOTIF	#N/A	0	0	0	0	0	0	0	0	0	0	0	0	0	0	0	0	0	0	0	1	0	0	0	0	0	0	0	0	0	0	0	0	0	0	0	0	0	0	0	0	0	0	0	0	0	0	0	0
TELOBOXATEEF1AA1	#N/A	0	0	0	0	0	0	0	0	0	0	0	0	0	1	0	0	0	0	0	0	1	1	0	0	0	0	0	0	1	1	1	0	0	1	2	1	0	0	1	1	1	0	0	0	0	0	0	8
TGACGTVMAMY	#N/A	0	0	1	0	0	0	0	1	0	0	0	0	0	0	1	1	1	1	0	0	0	0	1	1	1	0	0	0	0	0	1	1	0	0	0	0	1	3	1	1	1	2	1	1	2	2	2	0
UPRMOTIFIAT	#N/A	0	0	0	0	0	0	0	0	0	0	0	0	0	0	0	0	0	1	0	0	0	0	1	1	1	0	0	0	0	0	0	0	0	0	0	0	0	0	0	0	0	0	0	0	1	0	1	0
UPRMOTIFIIAT	#N/A	0	0	0	0	0	0	0	0	0	0	0	0	1	0	0	0	2	0	0	0	0	0	0	0	0	0	0	0	0	0	0	1	1	0	0	0	0	0	0	0	0	0	0	0	0	0	0	0
WUSATAg	#N/A	0	0	0	0	0	0	0	0	2	1	0	0	0	0	1	1	2	0	0	2	0	0	0	0	0	1	1	1	0	1	1	0	0	1	1	1	0	0	0	0	0	1	1	2	1	1	1	0
TATAPVTRNALEU	#N/A	0	0	1	0	2	0	0	0	2	0	3	2	3	0	0	0	0	0	1	1	2	1	0	0	1	0	0	0	0	0	0	1	0	0	0	0	0	0	0	0	0	0	1	0	1	1	1	0
RBENTGA3	#N/A	0	0	0	0	0	0	0	0	0	0	0	0	0	0	0	0	0	0	0	0	0	0	0	0	0	0	0	0	0	0	0	0	0	0	0	0	0	0	0	0	0	0	0	0	0	0	0	0
RYREPEATVFLEB4	#N/A	0	0	0	0	0	0	0	0	0	0	0	0	0	0	0	0	0	0	0	0	0	0	0	0	0	0	0	0	0	0	0	0	0	0	0	0	0	0	0	0	0	0	0	0	0	0	0	0
GMHDLGMVSPB	#N/A	0	0	0	0	0	0	0	0	0	0	0	0	1	0	0	1	0	0	0	0	0	0	0	0	0	0	0	0	0	0	0	0	0	0	0	0	0	0	0	0	0	0	0	0	0	0	0	0
[truncated: 17 more columns]
